# Supplementary material for: Commercial NIRS May Not Detect Hemispheric Regional Disparity in Continuously Measured COx/COx-a: An Exploratory Healthy and Cranial Trauma Time-Series Analysis
Source: Bioengineering (Basel). 2025 Feb 28;12(3):247. doi: 10.3390/bioengineering12030247 (PMC11939202; doi:10.3390/bioengineering12030247)
Supplement: Supplementary file 1 [file bioengineering-12-00247-s001.zip]

Archive with 8 entries (8 files):
- File S1.docx
- File S2.docx
- File S3.docx
- File S4.docx
- File S5.docx
- File S6.docx
- File S7.docx
- File S8.docx
